# Supplementary material for: A Pilot Cross-Sectional Study of Immunological and Microbiome Profiling Reveals Distinct Inflammatory Profiles for Smokers, Electronic Cigarette Users, and Never-Smokers
Source: Microorganisms. 2023 May 26;11(6):1405. doi: 10.3390/microorganisms11061405 (PMC10303504; doi:10.3390/microorganisms11061405)
Supplement: Supplementary file 1 [file microorganisms-11-01405-s001.zip]

Archive with 2 entries (2 files):
- Manuscript 2 Supplemental Figures (updated April 2023).pdf
- Manuscript 2 Supplemental Tables 4-29-23.xlsx
