# Supplementary material for: A Pilot Cross-Sectional Study of Immunological and Microbiome Profiling Reveals Distinct Inflammatory Profiles for Smokers, Electronic Cigarette Users, and Never-Smokers
Source: Microorganisms. 2023 May 26;11(6):1405. doi: 10.3390/microorganisms11061405 (PMC10303504; doi:10.3390/microorganisms11061405)
Supplement: Supplementary file 1 [file microorganisms-11-01405-s001.zip › Manuscript 2 Supplemental Tables 4-29-23.xlsx]

## Sheet: Table S1 RNA Sequencing Results
Sample ID	Smoking Status	Nanodrop (ng/ul)	Qubit (ng/ul)	RIN Score	RNA-seq Library Generation Qubit (ng/ul)	Total Reads for Sample	Aligned Bacterial Species Reads	Aligned Human Gene Reads
84B	Smoker	97.9	220	8.7	4.5	39198985	78971	17864911
78B	Never-Smoker	41.7	92.8	9.3	2.72	41291722	92668	23702044
81B	E-cig User	142.3	272	8.8	9.66	37933403	75956	18948983
44B	Never-Smoker	92.9	135.2	9.1	5.5	35358548	85278	14816909
58B	E-cig User	112.9	184.4	9.5	3.72	43751592	112612	24879458
55B	E-cig User	129.7	204	9.6	4.36	49625105	104206	27615422
70B	Never-Smoker	102.3	181.6	9.2	2.56	53722284	121274	29118926
102B	Smoker	149.5	192	8.9	2.7	37660428	154584	16715867
63B	Never-Smoker	128.9	54.8	9.4	3.18	37728022	77308	22281695
87B	E-cig User	181.5	232	8.4	3.62	50719287	111358	23004862
98B	E-cig User	50.8	62.8	9.6	4.66	40820158	93379	21686532
60B	Never-Smoker	37.8	92.6	7.8	2.76	37964362	79434	20046527
67B	Smoker	131.8	248	9.3	2.74	35289691	90017	13807592
100B	Smoker	169.9	244	9.4	2.86	37145583	80953	16467940
59B	Never-Smoker	67.1	126.4	9.4	2.3	35925657	74049	18571734
79B	E-cig User	76.2	110	9.6	2.52	38257961	78883	21981499
73B	Never-Smoker	81.3	52.4	9.1	1.74	51912152	351957	26703517
62B	Smoker	121.8	84	9	1.78	50285987	105303	28551760
88B	E-cig User	95.5	138.4	9.5	1.65	41249197	86653	25090397
64B	Never-Smoker	44.6	43.6	9.3	1.84	69020196	123178	41365688
97B	Smoker	176.4	328	9.4	2.72	47390338	110681	24061808
99B	Smoker	267.8	592	9	2.42	43944178	81628	25422758
77B	E-cig User	141	157.6	8.8	1.04	36167019	98396	17234192
101B	E-cig User	151.7	280	9.3	1.9	38440177	76488	18219119
96B	Smoker	482.2	1024	8.6	2.42	42245805	91396	22646205
66B	E-cig User	127.6	175.6	9.7	1.91	44903813	71554	26643779
89B	Never-Smoker	59.9	93.2	9.6	1.79	38156548	83984	21421850
53B	Never-Smoker	121.9	176	9.6	2.42	43975201	103014	25766364

## Sheet: Table S2 CIBERSORT Statistics
	Never-smoker (n = 10)		E-cig user (n = 10)		Smoker (n = 8)		Overall		Dunn.test
Cell Type (%)	Median (Range)		Median (Range)		Median (Range)		Raw p-value	FDR-correct p-values	Never vs. e-cig	Never vs. smokers	E-cig vs. smokers
B Cells naïve	0.23 0-1.25)		0 (0-1.1)		0 (0-0.44)		0.108	0.205244	0.0665	0.1964	1
B cells memory	2.64 (0-4.23)		2.65 (0.25-4.80)		2.39 (0.82-5.37)		0.9781	0.979342	1	1	1
Plasma cells	0 (0-0)		0 (0-0)		0 (0-0)		NA	NA	NA	NA	NA
T cells CD8	3.28 (1.82-9.26)		3.05 (0.62-7.17)		3.33 (0.88-9.44)		0.6879	0.81691	0.6458	1	0.7395
T cells CD4 naïve	0 (0-0.112)		0.269 (0-1.95)		0 (0-0)		0.01636	0.0443979	0.0313	1	0.0145
T cells CD4 memory resting	4.64 (0.96-9.25)		4.74 (0-6.18)		0 (0-1.58)		0.001192	0.00566401	0.7292	0.0007	0.0066
T cells CD4 memory activated	0 (0-0.63)		0 (0-0)		0 (0-0.74)		0.5426	0.687321	0.617	1	0.4475
T cells follicular helper	1.99 (0-2.94)		0 (0-2.27)		1.6 (0.71-3.77)		0.01849	0.0694975	0.0277	1	0.0422
T cells regulatory (Tregs)	0 (0-0)		0 (0-2.08)		1.51 (0-3.61)		0.001541	0.00585599	0.1347	0.0005	0.0684
T cells gamma delta	0 (0-0)		0 (0-0)		0 (0-0)		NA	NA	NA	NA	NA
NK cells resting	1.79 (0-3.82)		2.08 (0-4.26)		0.95 (0-1.89)		0.2327	0.368515	9344	0.3392	0.1412
NK cells activated	0.843 (0-3.77)		0 (0-1.51)		0.0004 (0-1.99)		0.1662	0.287032	0.1017	0.2879	1
Monocytes	9.3 (1.84-14.49)		8.39 (0.4-16.3)		7.46 (1.85-19.75)		0.9793	0.979342	1	1	1
Macrophages M0	34.5 (28.8-37.1)		49 (35.5-59.7)		49 (40.7-63.1)		0.0002202	0.00209211	0.0022	0.0002	0.646
Macrophages M1	0.91 (0.24-2.26)		0.58 (0.26-1.51)		0.35 (0.23-0.51)		0.007564	0.0239511	0.3637	0.0028	0.0674
Macrophages M2	34.6 (27.8-42.1)		22.4 (11.4-29.7)		16.1 (12.1-21.9)		8.415e-05	0.0015988	0.0077	<0.0001	0.1659
Dendritic cells resting	0.86 (0-1.28)		1.13 (0.41-1.73)		2.97 (1.11-8.04)		0.0009556	0.00566401	0.7196	0.0006	0.0057
Dendritic cells activated	0 (0-0)		0 (0-0)		0 (0-0)		NA	NA	NA	NA	NA
Mast cells resting	2.96 (1.17-4.64)		2.62 (0-3.78)		3.52 (2.57-4.75)		0.05016	0.105886	0.2611	0.3732	0.0224
Mast cells actiavted	0 (0-0)		0 (0-0.261)		0 (0-0)		0.4066	0.594217	0.3551	1	0.3969
Eosinophils	0.53 (0-1.52)		0.85 (0.22-2.26)		0.51 (0.21-2.54)		0.5185	0.687321	0.3804	0.9807	0.7951
Neutrophils	2.32 (0.64-4.81)		2.12 (0.03-3.91)		2.07 (0-3.8)		0.8332	0.931195	1	0.8205	1

## Sheet: Table S3 Sig S vs. NS
Row.names	Gene stable ID	Gene name	logFC	AveExpr	t	P.Value	adj.P.Val	B
ENSG00000175899.10	ENSG00000175899	A2M	1.41194	7.04883	3.31438	0.00265578	0.0130742	-2.03526
ENSG00000170425.3	ENSG00000170425	ADORA2B	1.14836	3.36398	4.45912	0.0001339	0.00147995	0.833051
ENSG00000121933.13	ENSG00000121933	ADORA3	1.70821	1.89281	3.64586	0.00113865	0.00783992	-1.22979
ENSG00000131471.2	ENSG00000131471	AOC3	-1.85351	6.39265	-4.35679	0.000175805	0.00184595	0.569077
ENSG00000138356.9	ENSG00000138356	AOX1	-1.36066	-1.28321	-2.70087	0.0118761	0.0361796	-3.43477
ENSG00000172232.5	ENSG00000172232	AZU1	-2.00405	-0.37552	-4.21854	0.000253744	0.00230546	0.213933
ENSG00000176697.14	ENSG00000176697	BDNF	1.06408	-0.194707	3.11465	0.00437434	0.0177549	-2.5057
ENSG00000125730.12	ENSG00000125730	C3	-1.19038	4.53951	-2.66856	0.0128099	0.0375705	-3.50433
ENSG00000244731.3	ENSG00000244731	C4A	-1.0686	1.08014	-3.49597	0.00167428	0.00997483	-1.59745
ENSG00000224389.4	ENSG00000224389	C4B	-1.03105	0.763963	-3.6233	0.00120699	0.00792086	-1.28546
ENSG00000021852.8	ENSG00000021852	C8B	-3.01381	6.87025	-5.80858	3.7e-06	0.000164529	4.33412
ENSG00000113600.6	ENSG00000113600	C9	1.02535	-0.0432568	2.84564	0.00842418	0.0278595	-3.1175
ENSG00000108691.5	ENSG00000108691	CCL2	1.66621	3.49555	3.43457	0.00195841	0.0110012	-1.74648
ENSG00000115009.7	ENSG00000115009	CCL20	-2.34498	1.2988	-5.12158	2.29e-05	0.000417524	2.55376
ENSG00000102962.4	ENSG00000102962	CCL22	1.12025	1.85269	3.23949	0.00320583	0.0151287	-2.21312
ENSG00000129277.9	ENSG00000129277	CCL4	-1.41196	3.19346	-4.13783	0.00031418	0.00269297	0.00751717
ENSG00000205020.7	ENSG00000205020	CCL4L1	-1.92464	-1.09174	-2.69433	0.0120599	0.0361796	-3.44889
ENSG00000197262.8	ENSG00000197262	CCL4L2	-1.75381	-0.320856	-4.68715	7.29e-05	0.000956761	1.42375
ENSG00000161570.4	ENSG00000161570	CCL5	-1.71685	3.52972	-2.92779	0.00691167	0.02449	-2.93357
ENSG00000183813.6	ENSG00000183813	CCR4	-1.82205	1.02282	-3.13506	0.0041587	0.0173991	-2.45821
ENSG00000160791.12	ENSG00000160791	CCR5	1.27731	4.76077	5.08608	2.51e-05	0.000439846	2.46137
ENSG00000178562.13	ENSG00000178562	CD28	-1.60958	1.4232	-3.15367	0.00397105	0.0173991	-2.41479
ENSG00000102245.3	ENSG00000102245	CD40LG	-1.72325	0.636789	-3.70822	0.000968863	0.00678204	-1.07536
ENSG00000000971.11	ENSG00000000971	CFH	-1.13319	2.12318	-2.53655	0.0173828	0.0471019	-3.78345
ENSG00000133048.8	ENSG00000133048	CHI3L1	2.73551	2.59244	4.6459	8.14e-05	0.00100526	1.31671
ENSG00000147571.3	ENSG00000147571	CRH	-2.65756	-0.268975	-2.97694	0.00613403	0.0224025	-2.82228
ENSG00000184371.9	ENSG00000184371	CSF1	1.37757	6.46988	5.68766	5.09e-06	0.000164529	4.0224
ENSG00000006210.6	ENSG00000006210	CX3CL1	-1.9793	-0.390976	-3.00533	0.00572345	0.0216563	-2.75756
ENSG00000169245.4	ENSG00000169245	CXCL10	-2.6951	3.89297	-5.36982	1.18e-05	0.000284568	3.19921
ENSG00000169248.8	ENSG00000169248	CXCL11	-3.34507	1.06724	-6.00491	2.21e-06	0.000164529	4.83811
ENSG00000138755.5	ENSG00000138755	CXCL9	-3.09377	3.37124	-5.20528	1.83e-05	0.000349247	2.77154
ENSG00000186810.7	ENSG00000186810	CXCR3	-1.35697	0.039891	-2.85554	0.00822642	0.027625	-3.09546
ENSG00000171903.12	ENSG00000171903	CYP4F11	3.56719	-0.00719544	5.602	6.38e-06	0.000191494	3.80103
ENSG00000164825.3	ENSG00000164825	DEFB1	-2.25634	1.83935	-2.88326	0.00769634	0.0264956	-3.03361
ENSG00000127507.13	ENSG00000127507	EMR2	1.49314	4.55507	5.48887	8.61e-06	0.000226045	3.50809
ENSG00000170323.4	ENSG00000170323	FABP4	-1.19793	9.77739	-5.69953	4.93e-06	0.000164529	4.05304
ENSG00000179639.6	ENSG00000179639	FCER1A	2.24172	2.47691	4.58527	9.57e-05	0.00111609	1.1595
ENSG00000049768.10	ENSG00000049768	FOXP3	-1.03936	-0.853073	-3.40183	0.00212849	0.0114611	-1.82554
ENSG00000171049.8	ENSG00000171049	FPR2	-1.03891	5.62952	-3.38949	0.0021962	0.0115301	-1.85525
ENSG00000107485.11	ENSG00000107485	GATA3	-1.14913	1.3865	-3.30544	0.00271632	0.0131133	-2.05658
ENSG00000176153.10	ENSG00000176153	GPX2	1.3842	1.19169	4.9624	3.5e-05	0.000564721	2.13948
ENSG00000131203.8	ENSG00000131203	IDO1	-2.16277	0.949554	-4.98441	3.3e-05	0.000553807	2.19676
ENSG00000125571.5	ENSG00000125571	IL37	1.28547	-0.854185	3.52665	0.00154774	0.00955955	-1.52263
ENSG00000102794.5	ENSG00000102794	IRG1	-3.82417	-1.34639	-5.35771	1.22e-05	0.000284568	3.16777
ENSG00000157404.11	ENSG00000157404	KIT	1.07045	0.826975	2.78191	0.00980754	0.0319315	-3.25828
ENSG00000107798.13	ENSG00000107798	LIPA	1.4248	9.6973	4.69457	7.15e-05	0.000956761	1.44302
ENSG00000226979.4	ENSG00000226979	LTA	-1.6017	-1.29554	-3.92884	0.000544812	0.0041593	-0.522989
ENSG00000103313.7	ENSG00000103313	MEFV	-1.3152	4.54865	-6.74955	3.25e-07	6.91e-05	6.71822
ENSG00000074416.9	ENSG00000074416	MGLL	-1.5825	5.97649	-6.52037	5.83e-07	6.91e-05	6.14554
ENSG00000158517.9	ENSG00000158517	NCF1	1.38272	5.31399	5.25036	1.62e-05	0.000324496	2.88879
ENSG00000007171.12	ENSG00000007171	NOS2	-2.75492	-0.819204	-2.52573	0.0178182	0.0476665	-3.80596
ENSG00000162493.12	ENSG00000162493	PDPN	4.17771	-2.2584	5.81112	3.68e-06	0.000164529	4.34066
ENSG00000146070.12	ENSG00000146070	PLA2G7	3.70061	4.13204	5.93355	2.67e-06	0.000164529	4.65525
ENSG00000065675.10	ENSG00000065675	PRKCQ	-1.60468	1.84792	-3.59693	0.00129191	0.00834773	-1.35037
ENSG00000168229.3	ENSG00000168229	PTGDR	-1.29709	-0.288319	-3.06938	0.00489138	0.019022	-2.61052
ENSG00000050628.16	ENSG00000050628	PTGER3	-3.11918	4.10256	-4.05416	0.000391843	0.00322694	-0.205611
ENSG00000149021.2	ENSG00000149021	SCGB1A1	-2.91825	4.13833	-3.58186	0.00134304	0.00854665	-1.38741
ENSG00000149131.11	ENSG00000149131	SERPING1	-1.04074	8.08763	-3.71094	0.000962046	0.00678204	-1.0686
ENSG00000176170.9	ENSG00000176170	SPHK1	1.33099	0.298758	4.29142	0.000209145	0.00204281	0.40092
ENSG00000118785.9	ENSG00000118785	SPP1	1.77639	3.64865	2.62473	0.0141863	0.0399883	-3.59792
ENSG00000010327.6	ENSG00000010327	STAB1	2.11251	3.30305	4.21228	0.000257992	0.00230546	0.197881
ENSG00000137801.9	ENSG00000137801	THBS1	-2.01545	8.92851	-3.2972	0.00277332	0.0132363	-2.07622
ENSG00000123610.3	ENSG00000123610	TNFAIP6	-1.24813	2.22469	-3.10169	0.00451671	0.0178964	-2.53577
ENSG00000050730.11	ENSG00000050730	TNIP3	-1.12299	2.2881	-3.49319	0.00168622	0.00997483	-1.60421
ENSG00000112299.7	ENSG00000112299	VNN1	1.39093	2.90991	3.36951	0.00231034	0.0116909	-1.9033
ENSG00000109072.9	ENSG00000109072	VTN	-1.21865	2.23142	-3.53927	0.00149841	0.00939302	-1.49177
ENSG00000143184.4	ENSG00000143184	XCL1	-1.94252	-0.880142	-3.33292	0.00253441	0.0126721	-1.99099
ENSG00000173578.6	ENSG00000173578	XCR1	-2.20687	-1.40498	-4.87289	4.44e-05	0.000642969	1.90655

## Sheet: Table S4 Sig S vs. E-cig
Row.names	Gene stable ID	Gene name	logFC	AveExpr	t	P.Value	adj.P.Val	B
ENSG00000021852.8	ENSG00000021852	C8B	-2.02093	6.87025	-3.89497	0.000595391	0.0151095	-0.438981
ENSG00000074416.9	ENSG00000074416	MGLL	-1.29644	5.97649	-5.34173	1.27e-05	0.00267224	3.23858
ENSG00000102794.5	ENSG00000102794	IRG1	-2.27501	-1.34639	-3.18732	0.00365213	0.0438256	-2.14498
ENSG00000107798.13	ENSG00000107798	LIPA	1.20614	9.6973	3.9741	0.000483766	0.0151095	-0.241955
ENSG00000112299.7	ENSG00000112299	VNN1	1.28673	2.90991	3.11707	0.00434816	0.0480614	-2.30712
ENSG00000115009.7	ENSG00000115009	CCL20	-1.89507	1.2988	-4.13896	0.000313238	0.0151095	0.171348
ENSG00000115414.14	ENSG00000115414	FN1	-1.63478	12.7466	-3.20315	0.00351074	0.0438256	-2.10822
ENSG00000121933.13	ENSG00000121933	ADORA3	1.42881	1.89281	3.04954	0.00513582	0.0490238	-2.46146
ENSG00000131203.8	ENSG00000131203	IDO1	-1.74133	0.949554	-4.01316	0.000436531	0.0151095	-0.144354
ENSG00000131471.2	ENSG00000131471	AOC3	-1.70693	6.39265	-4.01225	0.000437574	0.0151095	-0.146622
ENSG00000133048.8	ENSG00000133048	CHI3L1	2.07067	2.59244	3.51675	0.00158749	0.0256441	-1.36532
ENSG00000138755.5	ENSG00000138755	CXCL9	-2.12924	3.37124	-3.58244	0.00134102	0.0231374	-1.20653
ENSG00000146070.12	ENSG00000146070	PLA2G7	2.27707	4.13204	3.65106	0.00112347	0.0214481	-1.03966
ENSG00000149131.11	ENSG00000149131	SERPING1	-1.01631	8.08763	-3.62383	0.00120534	0.0220105	-1.106
ENSG00000158517.9	ENSG00000158517	NCF1	1.44597	5.31399	5.4905	8.57e-06	0.00267224	3.61784
ENSG00000169245.4	ENSG00000169245	CXCL10	-1.87772	3.89297	-3.74124	0.000889251	0.0186743	-0.818842
ENSG00000169248.8	ENSG00000169248	CXCL11	-1.78945	1.06724	-3.21235	0.00343106	0.0438256	-2.08684
ENSG00000171903.12	ENSG00000171903	CYP4F11	2.34997	-0.00719544	3.69046	0.00101453	0.0202906	-0.943381
ENSG00000179639.6	ENSG00000179639	FCER1A	1.89922	2.47691	3.88473	0.000611574	0.0151095	-0.464411

## Sheet: Table S5 Sig E-cig vs. NS
Row.names	Gene stable ID	Gene name	logFC	AveExpr	t	P.Value	adj.P.Val	B
ENSG00000184371.9	ENSG00000184371	CSF1	1.10638	6.46988	4.84508	4.78e-05	0.0114249	2.02629
